# Supplementary material for: Chromosome Conformation Capture Reveals Two Elements That Interact with the PTBP3 (ROD1) Transcription Start Site
Source: Int J Mol Sci. 2019 Jan 9;20(2):242. doi: 10.3390/ijms20020242 (PMC6359592; doi:10.3390/ijms20020242)
Supplement: Supplementary file 1 [file ijms-20-00242-s001.zip]

Archive with 3 entries (3 files):
- S4 Figure-final.bmp
- Supplementary data word-final.docx
- Supplementary data-final.xlsx
