# Supplementary material for: Chromosome Conformation Capture Reveals Two Elements That Interact with the PTBP3 (ROD1) Transcription Start Site
Source: Int J Mol Sci. 2019 Jan 9;20(2):242. doi: 10.3390/ijms20020242 (PMC6359592; doi:10.3390/ijms20020242)
Supplement: Supplementary file 1 [file ijms-20-00242-s001.zip › Supplementary data-final.xlsx]

## Sheet: 3C primers
S1 Table. 3C primer sequences for the ROD1, ERCC3 regions
Name	Type	Size (nt)	Genomic sequence (5' to 3')	genomic position chr9 (hg19)	distance from the ROD1 transcriptional start site (kb)
ROD1 locus (chr9; hg19)
Fr-2	Forward	21	GGAAGGTTACTAAATTACACA	115139681	-79
Fr-1	Forward	20	AGAGCAAGATCTTATCTCAA	115123248	-63
FrS	Forward	21	CCCCAAAATATATACACCTAC	115094479	-34
Fr1	Forward	20	TTCCCAGATCTAAGCCTATA	115090685	-30
Fr2	Forward	20	GACCGAAATGATACAAAACA	115077571	-17
Fr3	Forward	21	GCTGGATCATATTTCATTTTG	115066815	-6
Fr5	Forward	20	GTGCTTCTTCAGTATGTATA	115011604	48
Fr6	Forward	20	CCATCTTCAAAAGACTACAA	115000173	59
Fr7	Forward	23	GGCAATACGAATTAATACATAAG	114999792	60
Fr8	Forward	20	TCCCATTCTCATTCTCAATA	114988743	71
Fr9	Forward	21	CAGCAAATATACAAACTGAAC	114980857	79
Fr11	Forward	20	CCTTCTGATGAAGTCTCTAA	114940732	119
Fr13	Forward	20	GAGAGCATGGTTAATATACC	114935958	124
5-3'Rev	Reverse	20	TTCGGATTGATTCATTTGAA	115094487	-34
Rod15'	Probe	25	FAM-ACTCCACTTTGATGTCTGTAGCAGT-BHQ1	115094479	-34
ERCC3 locus (chr2; hg19)
ERCC3F	Forward	22	CGGTGAGGTGAGTTTGTGGAAT
ERCC3R	Reverse	26	AGGATCTCTGTTTAATGGAAAAGCTT
ERCC3 Probe	Probe	26	5’FAM -CAGAGTCGGATCACGCCTTCATCCTT-3’BHQ-1

## Sheet: ChIP primers
S2 Table. ChIP primer sequences for the ROD1 regions
Name	Type	Size (nt)	Genomic sequence (5' to 3')	genomic position chr9 (hg19)
RPL10	Forward	19	ACCCGTCTTCGACAGGACT	154398296
RPL10	Reverse	20	GGAACGGAAGACGAGAACAG	154398458
ROD1-63kbp	Forward	23	CGACTAACAGTAGGTTACGATCC	115123248
ROD1-63kbp	Reverse	20	TCTTGACCACAACCCACAAA	115123398
ROD1+48kbp	Forward	23	GGGGAAGGAGAGTGAACAAAAGT	115011604
ROD1+48kbp	Reverse	22	TGTGACTACCACCCAGGTTAAGA	115011755

## Sheet: Digestion efficiency primers
S3 Table. Digestion efficiency and 3C libraries DNA concentration primer sequences
Digestion efficiency primers
Name	Type	Size	Genomic sequence (5' to 3')
Int2	Forward	30	ACATGTAATTATCATGTGAATTTATTACGA
Int2	Reverse	22	CTCAGAGCTTCAGTTATGGAGA
Int2a	Forward	22	TATGCAATAATCCGAGCAATGT
Int2a	Reverse	25	ATACCTTAGGATACCTAGAACCTTT
Int4	Forward	21	CCTATCTGTTAAAGCACAGGG
Int4	Reverse	24	TAGACTTGGCATTGTTCTAAACAC
Int9	Forward	20	ACAGTATTGTGTGTACCTCC
Int9	Reverse	23	TTGGTGATATGACATTCACATCT
PC Int11	Forward	21	GAGAAAGCTGCAGTCTCACTA
PC Int11	Reverse	25	AACAGTATTTGGGTTAAGTTTACAC
3C libraries DNA concetration primers
concINT9	Forward	24	TCTATCTACAAGAGGACAGCCAAA
concINT9	Reverse	23	CACTGGAGGTACACACAATACTG
